# Supplementary material for: Assessment of Physicochemical and Rheological Properties of Xylo-Oligosaccharides and Glucose-Enriched Doughs Fermented with BB-12
Source: Biology (Basel). 2022 Apr 2;11(4):553. doi: 10.3390/biology11040553 (PMC9027653; doi:10.3390/biology11040553)
Supplement: Supplementary file 1 [file biology-11-00553-s001.zip]

Archive with 1 entries (1 files):
- biology-1637816-supplementary.pdf
